# Supplementary material for: Predicting the Impact of Climate Change on the Selection of Reintroduction Sites for the South China Tiger (Panthera tigris amoyensis) in China
Source: Animals (Basel). 2024 Aug 26;14(17):2477. doi: 10.3390/ani14172477 (PMC11394341; doi:10.3390/ani14172477)
Supplement: Supplementary file 1 [file animals-14-02477-s001.zip]

Archive with 1 entries (1 files):
- animals-3119457-supplementary.pdf
